# Supplementary material for: Improved Operation of Chloralkaline Reversible Cells with Mixed Metal Oxide Electrodes Made Using Microwaves
Source: Nanomaterials (Basel). 2024 Apr 17;14(8):693. doi: 10.3390/nano14080693 (PMC11054361; doi:10.3390/nano14080693)
Supplement: Supplementary file 1 [file nanomaterials-14-00693-s001.zip]

Archive with 1 entries (1 files):
- nanomaterials-2824517-supplementary.pdf
